# Supplementary material for: Comparing sediment DNA extraction methods for assessing organic enrichment associated with marine aquaculture
Source: PeerJ. 2020 Oct 27;8:e10231. doi: 10.7717/peerj.10231 (PMC7597629; doi:10.7717/peerj.10231)
Supplement: Supplemental Information 1 [file peerj-08-10231-s001.xlsx]

## Sheet: Sheet1
Station	Total Organic Material	Redox	Sulphides	Organic loading
150A	6.1	82	651.26	2.88
150B	6	192	655.25	2.85
150C	6.1	127	397.35	2.88
50A	6.3	94	623.64	2.96
50B	6.3	131	623.64	2.96
50C	6.4	129	727.47	2.99
PenA	15.5	-165	21465.8	5.52
PenB	7.8	-175	19116.7	3.49
PenC	15.1	-170	19351.3	5.44
CTLA	2.9	110	211.98	1
CTLB	2.3	299	294.69	1
CTLC	2.7	319	107.05	1
