# Supplementary material for: Comparing sediment DNA extraction methods for assessing organic enrichment associated with marine aquaculture
Source: PeerJ. 2020 Oct 27;8:e10231. doi: 10.7717/peerj.10231 (PMC7597629; doi:10.7717/peerj.10231)
Supplement: Supplemental Information 3 — Automatic quality control identifies lower quality results (in gray) such as air bubbles, impurities, and/or potential contaminations. Note: this quality control looks for perfect relationships between concentration and purity values, and therefore is extremely stringent and does not mean that the extraction has failed. [file peerj-08-10231-s003.xlsx]

## Sheet: Sheet1
Extraction Kit	Sample name	Conc. (ng/ul)	A260/A280	A260/A230	Absorbance/Wavelength curves	16S PCR Conc. (ng/ul)	18S PCR Conc. (ng/ul)
Q.PS	Blank 1	0	0	0		<0.01	<0.01
	OTA Pen 1A	142	1.86	2.259		40.6	5.75
	OTA Pen 1B	139.2	1.858	2.347		39.6	10.4
	OTA Pen 1C	134.8	1.853	2.279		49.8	16.8
	OTA 50mA	36.4	1.871	2.135		43.3	4.04
	OTA 50mB	39.7	1.882	2.384		37.5	3.52
	OTA 50mC	38.8	1.861	2.456		42.1	8.59
	OTA 150mA	27.45	1.88	2.462		33.3	10.2
	OTA 150mB	35.45	1.876	2.445		39.8	15.1
	OTA 150mC	28.6	1.863	2.52		39	7.37
	OTA CTL_A	16.9	1.878	2.209		38.2	31.8
	OTA CTL_B	27.55	1.861	2.516		42	11.2
	OTA CTL_C	13.3	1.86	1.873		45.1	10.7
Q.PS.Pro	Blank 1	0	0	0		<0.01	<0.01
	OTA Pen 1A	71.15	1.863	2.183		44.8	8.9
	OTA Pen 1B	83.25	1.867	1.553		45.5	8.95
	OTA Pen 1C	113.35	1.864	1.848		51	9.12
	OTA 50mA	52.6	1.875	2.169		47.7	5.12
	OTA 50mB	44.35	1.883	2.077		39.4	4.66
	OTA 50mC	46.2	1.897	2.086		44.4	5.5
	OTA 150mA	23.05	1.859	2.175		39.9	2.75
	OTA 150mB	44.9	1.865	1.32		47.2	24.2
	OTA 150mC	12	1.805	2.143		36.5	7.31
	OTA CTL_A	7.3	1.981	1.627		16.7	14.5
	OTA CTL_B	6.45	1.754	1.563		8.62	1.44
	OTA CTL_C	5.5	1.93	2.973		12.4	6
FAV2	Blank 1	0	0	0		<0.01	<0.01
	OTA Pen 1A	187.55	2.052	2.13		41.9	1.71
	OTA Pen 1B	68.7	2.033	2.234		43.8	3.89
	OTA Pen 1C	94.05	2.001	2.038		44.1	2.25
	OTA 50mA	34.15	1.871	1.802		33.9	2.46
	OTA 50mB	37.4	1.842	1.508		35.1	2.23
	OTA 50mC	26.85	1.845	1.802		36.7	3.8
	OTA 150mA	29.8	1.728	1.298		30.2	4.82
	OTA 150mB	29.25	1.762	1.224		34.3	2.61
	OTA 150mC	17.35	1.701	1.048		34.7	1.42
	OTA CTL_A	13	1.733	1.13		34.6	2.32
	OTA CTL_B	10.7	1.646	0.907		30.6	1.89
	OTA CTL_C	9.8	1.815	2.42		36.1	2.58
FAV5	Blank 1	0	0	0		<0.01	<0.01
	OTA Pen 1A	1438.1	1.911	2.259		34.6	<0.01
	OTA Pen 1B	977.8	1.947	2.261		38.2	1.33
	OTA Pen 1C	630.2	1.926	2.294		40.9	1.23
	OTA 50mA	228.35	1.901	2.083		35.9	5.43
	OTA 50mB	238.8	1.866	2.107		41.6	5.82
	OTA 50mC	223.35	1.872	2.133		34.8	5.63
	OTA 150mA	222.65	1.875	2.022		31.4	12.1
	OTA 150mB	207.4	1.865	2.06		39.2	10.8
	OTA 150mC	58.25	1.82	1.784		42.1	3.56
	OTA CTL_A	37.3	1.847	1.865		38.7	1.5
	OTA CTL_B	78.3	1.81	1.975		36.2	1.72
	OTA CTL_C	2.85	1.213	1.018		41.4	8.59
QIA2gs	Blank 1	0	0	0		<0.01	<0.01
	OTA Pen 1A	237.55	1.985	1.946		35	2.09
	OTA Pen 1B	235.25	1.979	2.081		37.8	3.21
	OTA Pen 1C	208.4	1.942	2.024		41.2	1.55
	OTA 50mA	94.55	1.825	1.458		31.6	1.23
	OTA 50mB	74.5	1.731	1.214		25.5	<0.01
	OTA 50mC	93.85	1.781	1.286		30.3	4.45
	OTA 150mA	57.05	1.706	1.207		26.4	9.91
	OTA 150mB	99.95	1.769	1.235		30.7	1.88
	OTA 150mC	31.9	1.683	1.078		36.7	2.35
	OTA CTL_A	32.15	1.719	1.178		39.1	6.81
	OTA CTL_B	30.55	1.697	1.025		34.6	3.09
	OTA CTL_C	39.15	1.796	1.345		13.5	2.64
