# Supplementary material for: Comparing sediment DNA extraction methods for assessing organic enrichment associated with marine aquaculture
Source: PeerJ. 2020 Oct 27;8:e10231. doi: 10.7717/peerj.10231 (PMC7597629; doi:10.7717/peerj.10231)
Supplement: Supplemental Information 5 [file peerj-08-10231-s005.xlsx]

## Sheet: TableS4
FAV2	FAV5	Q.PS	Q.PS.Pro	QIA2	Phylum	Class
20	35	52	60	37	Epsilonbacteraeota	Campylobacteria
422	485	1342	1284	502	Bacteroidetes	Bacteroidia
92	119	152	211	122	Actinobacteria	Acidimicrobiia
8	10	31	27	8	Fusobacteria	Fusobacteria
170	175	306	487	190	Proteobacteria	Alphaproteobacteria
52	105	177	227	142	Chloroflexi	Anaerolineae
42	46	89	119	62	Firmicutes	Clostridia
69	113	283	223	114	Proteobacteria	Gammaproteobacteria
6	8	12	20	5	Nitrospirae	Nitrospira
212	261	221	540	252	Planctomycetes	Planctomycetacia
20	31	43	43	33	Patescibacteria	Parcubacteria
13	17	18	19	19	Acidobacteria	Subgroup 21
6	4	7	9	6	Cyanobacteria	Oxyphotobacteria
4	7	6	27	13	Actinobacteria	Actinobacteria
4	6	5	11	14	Actinobacteria	Coriobacteriia
8	7	19	34	8	Chloroflexi	KD4-96
9	12	26	48	20	Nitrospirae	Thermodesulfovibrionia
25	46	72	62	52	Patescibacteria	Gracilibacteria
5	8	36	23	10	Chloroflexi	Dehalococcoidia
16	35	96	118	34	Planctomycetes	Phycisphaerae
12	20	27	31	10	Bacteroidetes	Rhodothermia
1	2	1	1	1	Dadabacteria	Dadabacteriia
50	104	300	368	99	Proteobacteria	Deltaproteobacteria
7	6	5	7	6	Acidobacteria	Blastocatellia (Subgroup 4)
1	2	5	6	5	Acidobacteria	Subgroup 18
17	18	43	42	22	Bacteroidetes	Ignavibacteria
6	11	15	14	23	Acidobacteria	Aminicenantia
2	5	10	6	4	Gemmatimonadetes	Gemmatimonadetes
2	5	6	6	3	Chloroflexi	JG30-KF-CM66
13	22	42	60	22	Verrucomicrobia	Verrucomicrobiae
15	21	17	40	31	Patescibacteria	Saccharimonadia
4	4	6	7	4	Synergistetes	Synergistia
1	2	10	18	1	LCP-89	uncultured bacterium
2	9	14	16	6	Actinobacteria	Thermoleophilia
3	3	14	27	5	Planctomycetes	vadinHA49
9	8	28	28	6	Spirochaetes	Leptospirae
2	3	9	10	2	Acidobacteria	Acidobacteriia
0	0	1	1	2	Actinobacteria	KIST-JJY010
1	1	3	2	3	Caldiserica	Caldisericia
4	3	4	6	7	WS2	uncultured bacterium
0	1	6	3	0	Calditrichaeota	Calditrichia
1	1	0	1	0	WS2	uncultured Firmicutes bacterium
28	34	76	111	28	Planctomycetes	OM190
5	2	4	2	3	Deinococcus-Thermus	Deinococci
1	3	20	19	2	Fibrobacteres	Fibrobacteria
0	0	3	6	0	Thaumarchaeota	Nitrososphaeria
3	4	5	5	4	Armatimonadetes	Fimbriimonadia
1	1	1	2	1	Thermotogae	Thermotogae
2	3	8	6	3	Latescibacteria	uncultured bacterium
3	7	18	19	1	Lentisphaerae	Oligosphaeria
0	0	4	2	2	Dependentiae	Babeliae
2	6	32	21	4	Planctomycetes	Pla4 lineage
12	19	41	27	22	Patescibacteria	ABY1
1	3	8	10	0	Tenericutes	Mollicutes
1	0	1	4	0	Euryarchaeota	Methanomicrobia
3	5	7	6	4	Patescibacteria	WWE3
3	5	6	10	3	Nitrospinae	Nitrospinia
0	1	1	3	0	Entotheonellaeota	Entotheonellia
2	4	6	9	3	Spirochaetes	V2072-189E03
0	0	2	7	0	Proteobacteria	Magnetococcia
0	1	0	0	1	WS2	uncultured organism
0	2	1	3	0	Margulisbacteria	uncultured bacterium
0	1	0	0	2	Patescibacteria	CPR2
0	1	11	11	0	Fibrobacteres	Chitinivibrionia
0	1	0	1	0	Chloroflexi	TK17
0	1	0	4	0	Chlamydiae	LD1-PA32
2	1	0	6	0	Firmicutes	Bacilli
0	0	0	1	1	Chloroflexi	OLB14
1	3	7	5	5	Acidobacteria	Thermoanaerobaculia
1	3	10	9	8	Patescibacteria	Microgenomatia
0	1	7	9	0	Elusimicrobia	Lineage IIb
0	1	2	6	0	BRC1	uncultured organism
7	25	69	61	18	Nanoarchaeaeota	Woesearchaeia
0	3	5	4	0	Crenarchaeota	Bathyarchaeia
0	4	9	9	0	Elusimicrobia	Elusimicrobia
0	0	2	0	0	Chloroflexi	Chloroflexia
0	0	0	0	1	Latescibacteria	uncultured prokaryote
0	2	4	7	2	Planctomycetes	Pla3 lineage
1	4	3	3	1	Cyanobacteria	Melainabacteria
2	0	6	15	0	Lentisphaerae	Lentisphaeria
1	0	5	4	0	Latescibacteria	uncultured Latescibacteria bacterium
1	3	5	6	0	Euryarchaeota	Thermoplasmata
3	1	1	2	4	Patescibacteria	Berkelbacteria
1	0	1	1	0	Planctomycetes	BD7-11
1	0	4	1	0	BRC1	uncultured bacterium
0	0	0	1	0	Spirochaetes	Brachyspirae
1	1	0	1	1	Chloroflexi	Ktedonobacteria
0	0	1	1	0	Acidobacteria	c5LKS83
1	0	1	1	0	Spirochaetes	metagenome
2	1	13	10	2	Spirochaetes	Spirochaetia
0	1	1	4	0	Margulisbacteria	uncultured organism
0	0	2	2	0	WOR-1	uncultured bacterium
0	0	1	1	1	Patescibacteria	WS6 (Dojkabacteria)
0	0	0	1	0	Asgardaeota	Odinarchaeia
0	0	0	0	1	WPS-2	hydrothermal vent metagenome
0	0	1	0	0	Acetothermia	Acetothermiia
1	0	5	0	0	Cyanobacteria	Sericytochromatia
0	0	0	1	0	Latescibacteria	uncultured Pelobacter sp.
0	0	1	1	0	Modulibacteria	Moduliflexia
0	0	1	0	0	CK-2C2-2	uncultured bacterium
0	0	1	2	0	Elusimicrobia	Rs-M47
0	0	1	4	0	Zixibacteria	uncultured bacterium
1	1	1	2	0	Asgardaeota	Heimdallarchaeia
0	0	1	1	0	Asgardaeota	uncultured archaeon
0	0	1	2	0	LCP-89	saltmarsh clone LCP-89
0	0	0	1	0	Patescibacteria	uncultured
0	0	0	1	0	Omnitrophicaeota	uncultured deep-sea bacterium
0	0	1	1	1	Nitrospinae	P9X2b3D02
0	0	0	0	1	Actinobacteria	RBG-16-55-12
0	0	1	0	0	Patescibacteria	Kazania
0	0	2	0	0	Euryarchaeota	Thermococci
0	0	1	3	0	Asgardaeota	Lokiarchaeia
0	0	1	0	0	Planctomycetes	Brocadiae
0	0	1	1	3	Gemmatimonadetes	PAUC43f marine benthic group
0	1	6	4	1	Acidobacteria	Subgroup 22
1	0	0	0	0	WPS-2	bacterium ADurb.Bin236
0	1	1	0	0	Elusimicrobia	Lineage IIc
1	1	0	0	0	BRC1	uncultured candidate division BRC1 bacterium
0	0	0	0	3	Acidobacteria	Subgroup 9
0	0	0	1	0	Chloroflexi	N9D0
0	0	0	1	0	BRC1	uncultured soil bacterium PBS-III-4
0	1	0	2	0	Elusimicrobia	Endomicrobia
0	0	1	0	0	Hydrogenedentes	Hydrogenedentia
0	0	2	0	0	Latescibacteria	Latescibacteria
0	0	1	0	0	Gemmatimonadetes	BD2-11 terrestrial group
0	0	2	0	0	Altiarchaeota	Altiarchaeia
0	0	1	0	0	Zixibacteria	uncultured Nitrospinaceae bacterium
0	0	1	0	0	Latescibacteria	uncultured Bacteroidetes bacterium
0	0	2	0	0	Kiritimatiellaeota	Kiritimatiellae
0	1	1	0	0	Omnitrophicaeota	uncultured bacterium
0	0	1	0	0	Firmicutes	Erysipelotrichia
0	0	1	2	0	Diapherotrites	Iainarchaeia
0	0	0	1	0	Acidobacteria	Subgroup 26
0	0	0	1	0	Latescibacteria	uncultured planctomycete
0	0	0	1	0	Cloacimonetes	Cloacimonadia
0	1	1	0	0	Acidobacteria	Subgroup 6
0	0	0	0	1	Acidobacteria	Subgroup 5
0	0	1	0	1	Armatimonadetes	DG-56
0	0	1	0	0	Planctomycetes	028H05-P-BN-P5
0	0	0	1	0	TA06	uncultured bacterium
1	0	0	2	0	Nanoarchaeaeota	Nanohaloarchaeia
0	0	0	1	0	Chlamydiae	Chlamydiae
0	0	0	1	0	BRC1	uncultured deep-sea bacterium
1	0	0	0	0	Acidobacteria	d142
0	0	0	0	1	Marinimicrobia (SAR406 clade)	uncultured bacterium
