# Supplementary material for: Comparing sediment DNA extraction methods for assessing organic enrichment associated with marine aquaculture
Source: PeerJ. 2020 Oct 27;8:e10231. doi: 10.7717/peerj.10231 (PMC7597629; doi:10.7717/peerj.10231)
Supplement: Supplemental Information 7 [file peerj-08-10231-s007.xlsx]

## Sheet: Sheet1
Prokaryotes								Eukaryotes
Source	df	SS	MS	Pseudo-F	P(perm)	perms		Source	df	SS	MS	Pseudo-F	P(perm)	perms	P(MC)
Ki	4	15600	3900.1	2.5535	0.0001	9778		Kit	4	25449	6362.3	2.7744	0.0001	9765	0.0001
Di	3	72778	24259	15.883	0.0001	9904		Distance	3	65575	21858	9.5317	0.0001	9832	0.0001
KixDi**	11	28807	2618.9	1.7147	0.0001	9625		KitxDistance	12	37508	3125.6	1.363	0.0001	9416	0.0001
Res	29	44292	1527.3					Res	38	87143	2293.2
Total	47	168880						Total	57	216450
Term 'KitxDistance' for pairs of levels of factor 'Kit'								Term 'KitxDistance' for pairs of levels of factor 'Kit'
Within level 'Pen' of factor 'Distance'		P(MC)						Within level '50' of factor 'Distance'		P(MC)
	Q.PS ≠ FAV2	0.0327							Q.PS.Pro ≠ FAV2	p = 0.0432
	Q.PS ≠ QIA2	0.0432
Term 'KitxDistance' for pairs of levels of factor 'Distance'								Term 'KitxDistance' for pairs of levels of factor 'Distance'
Within level 'Q.PS' of factor 'Kit'		P(MC)						Within level 'Q.PS' of factor 'Kit'
	150m ≠ 50m	0.0413							150m ≠ 50m	0.0252
	150m ≠ Pen	0.0131							150m ≠ Pen	0.0331
	150m ≠ CTL	0.027							150m ≠ CTL	0.0204
	50m ≠ Pen	0.0091							50m ≠ Pen	0.0182
	50m ≠ CTL	0.0111							50m ≠ CTL	0.008
	Pen ≠ CTL	0.0076							Pen ≠ CTL	0.0142
Within level 'Q.PS.Pro' of factor 'Kit'	150m ≠ 50m	0.0341						Within level 'Q.PS.Pro' of factor 'Kit'	150m ≠ 50m	0.0257
	150m ≠ Pen	0.0074							150m ≠ Pen	0.0335
	50m ≠ Pen	0.0065							150m ≠ CTL	0.0281
	50m ≠ CTL	0.0376							50m ≠ Pen	0.028
	Pen ≠ CTL	0.0208							50m ≠ CTL	0.019
									Pen ≠ CTL	0.0289
Within level 'FAV2' of factor 'Kit'
	Pen ≠ CTL	0.0302						Within level 'FAV2' of factor 'Kit'
									50m ≠ Pen	0.0436
Within level 'FAV5' of factor 'Kit'
	Pen ≠ CTL	0.0074
Within level 'QIA2' of factor 'Kit'
	150m ≠ Pen	0.0176
	50m ≠ Pen	0.019
	50m ≠ CTL	0.0465
	Pen ≠ CTL	0.0079
